# Supplementary material for: Functional Analysis of the GH16 Domain-Containing XTH2 Homologs in Mediating Sunflower Response to Orobanche cumana Parasitism
Source: Plants (Basel). 2026 Jul 21;15(14):2222. doi: 10.3390/plants15142222 (PMC13417130; doi:10.3390/plants15142222)
Supplement: Supplementary file 1 [file plants-15-02222-s001.zip]

Archive with 3 entries (3 files):
- .DS_Store
- 1-Supplementary Table S1.xlsx
- 2026-7-14修 2-附图.pdf
