# Supplementary material for: Functional Analysis of the GH16 Domain-Containing XTH2 Homologs in Mediating Sunflower Response to Orobanche cumana Parasitism
Source: Plants (Basel). 2026 Jul 21;15(14):2222. doi: 10.3390/plants15142222 (PMC13417130; doi:10.3390/plants15142222)
Supplement: Supplementary file 1 [file plants-15-02222-s001.zip › 1-Supplementary Table S1.xlsx]

## Sheet: Sheet1
Table S1 Gene primer information
Gene	Purpose	Orientation	Sequence (5'-3'）
Symbol
HaXTH2	cDNA cloning	Forward：	ATGAAGATCAAGTTACCCG
		Reverse：	ACCTTTGATCATGTTGTTC
HaXTH2-1		Forward：	ATGGGATTCCGTCCAAGGA
		Reverse：	TTAAGGCTCATGGTCATGG
OcXTH2		Forward：	ATGGCCTCTCATCACCACGTA
		Reverse：	TCATATGTCTCTGTCCCTC
2300-HaXTH2	Cloning into pCAMBIA2300-eGFP	Forward：	ggacagggtacccggggatccATGAAGATCAAGTTACCCGCT
		Reverse：	ggtactagtgtcgactctagaATGACACTCTTTATAATC
2300-HaXTH2-1		Forward：	ggacagggtacccggggatccATGGGATTCCGTCCAAGG
		Reverse：	ggtactagtgtcgactctagaAGGCTCATGGTCATGGCA
2300-OcXTH2		Forward：	ggacagggtacccggggatccATGGCCTCTCATCACCAC
		Reverse：	ggtactagtgtcgactctagaTATGTCTCTGTCCCTCTT
q-HaXTH2	RT-qPCR	Forward：	TACCCGCTAATGATTCCGGC
		Reverse：	CTCTCGGCTTCCAACACCAT
q-HaXTH2-1		Forward：	CGCTGGACCAATCTTCAGGT
		Reverse：	ACGCCACCCGAATCCTTATC
q-OcXTH2		Forward：	ACCCTTTGGCAGGAACTACG
		Reverse：	TGCCCGAACAGGTAAGAACC
pTRV2-HaXTH2	Cloning into pTRV2	Forward：	gtgagtaaggttaccgaattcATAGTACAATGCAAGTGGT
		Reverse：	cgtgagctcggtaccggatccTTAATGACACTCTTTATAATCG
pTRV2-HaXTH2-1		Forward：	gtgagtaaggttaccgaattcGTAGTACATGGTGTAGCCG
		Reverse：	cgtgagctcggtaccggatccTTAAGGCTCATGGTCATGGCAC
pTRV2-OcXTH2		Forward：	gtgagtaaggttaccgaattc GTGCCAATCAGGGTGTTCA
		Reverse：	cgtgagctcggtaccggatccTCATATGTCTCTGTCCCTC
HaXTH2-M1	site-directed mutagenesis	Forward：	TTGtctCGAAACGAGACTGGCGTGCATGATGA
		Reverse：	GTCTCGTTTCGagaCAAATAAAAAGCAGTAACAAGACCG
HaXTH2-M2		Forward：	ACGAGACTagcGTGCATGATGAGTTAGACTTTGAATTC
		Reverse：	TGCACgctAGTCTCGTTTCGAGACAAATAAAAAG
HaXTH2-1-M1		Forward：	TAagtTCAAACGTGGGCATACACGATGAGTTG
		Reverse：	GCCCACGTTTGAactTAAATAAAAAGCAGTAACAACGCCA
HaXTH2-1-M2		Forward：	AACGTGagcATACACGATGAGTTGGACTTCGAG
		Reverse：	CGTGTATgctCACGTTTGAACTTAAATAAAAAGCAGT
OcXTH2-M1		Forward：	CTAcatTCTCAAAACTCAGAGCATGACGAAAT
		Reverse：	GAGTTTTGAGAatgTAGATAGAAAGCAGTAACTGTGCCG
OcXTH2-M2		Forward：	TTCTCAAgacTCAGAGCATGACGAAATAGACTTTG
		Reverse：	GCTCTGAgtcTTGAGAATGTAGATAGAAAGCAGTAACTG
